# Supplementary material for: Effects of pH and NaCl on the Spatial Structure and Conformation of Myofibrillar Proteins and the Emulsion Gel System—Insights from Computational Molecular Dynamics on Myosin of Golden Pompano
Source: Gels. 2023 Mar 24;9(4):270. doi: 10.3390/gels9040270 (PMC10137719; doi:10.3390/gels9040270)
Supplement: Supplementary file 1 [file gels-09-00270-s001.zip]

Archive with 1 entries (1 files):
- gels-2282108-supplementary.pdf
